# Supplementary material for: Bibliometric and visual analysis of omega-3 polyunsaturated fatty acids in cancer research (2000–2025)
Source: Front Nutr. 2026 Jul 8;13:1818038. doi: 10.3389/fnut.2026.1818038 (PMC13388407; doi:10.3389/fnut.2026.1818038)
Supplement: Supplementary file 1 [file Table_1.xlsx]

## Sheet: Sheet1
Sources	Articles
NUTRIENTS	98
NUTRITION AND CANCER-AN INTERNATIONAL JOURNAL	83
JOURNAL OF NUTRITIONAL BIOCHEMISTRY	66
JOURNAL OF NUTRITION	59
PROSTAGLANDINS LEUKOTRIENES AND ESSENTIAL FATTY ACIDS	51
AMERICAN JOURNAL OF CLINICAL NUTRITION	50
INTERNATIONAL JOURNAL OF CANCER	45
CLINICAL NUTRITION	41
INTERNATIONAL JOURNAL OF MOLECULAR SCIENCES	40
LIPIDS IN HEALTH AND DISEASE	40
PLOS ONE	39
CARCINOGENESIS	35
BRITISH JOURNAL OF NUTRITION	34
FRONTIERS IN NUTRITION	34
LIPIDS	34
NUTRITION	33
CANCER EPIDEMIOLOGY BIOMARKERS & PREVENTION	26
CANCER PREVENTION RESEARCH	24
EUROPEAN JOURNAL OF NUTRITION	22
CANCER RESEARCH	19
MOLECULAR NUTRITION & FOOD RESEARCH	19
BMC CANCER	18
CURRENT OPINION IN CLINICAL NUTRITION AND METABOLIC CARE	18
JOURNAL OF PARENTERAL AND ENTERAL NUTRITION	18
EUROPEAN JOURNAL OF CLINICAL NUTRITION	17
NUTRITION RESEARCH	17
ANTICANCER RESEARCH	16
CANCERS	16
CRITICAL REVIEWS IN FOOD SCIENCE AND NUTRITION	16
BREAST CANCER RESEARCH AND TREATMENT	14
BRITISH JOURNAL OF CANCER	14
FOOD & FUNCTION	14
AMERICAN JOURNAL OF EPIDEMIOLOGY	13
BIOMEDICINE & PHARMACOTHERAPY	13
FOOD AND CHEMICAL TOXICOLOGY	13
ONCOTARGET	13
PROSTAGLANDINS & OTHER LIPID MEDIATORS	13
BIOMED RESEARCH INTERNATIONAL	12
CANCER CAUSES & CONTROL	12
CANCER LETTERS	12
JOURNAL OF LIPID RESEARCH	12
MARINE DRUGS	12
MOLECULES	12
NUTRITION JOURNAL	12
WORLD JOURNAL OF GASTROENTEROLOGY	12
ASIA PACIFIC JOURNAL OF CLINICAL NUTRITION	11
EUROPEAN JOURNAL OF CANCER PREVENTION	11
FRONTIERS IN PHARMACOLOGY	11
JOURNAL OF FUNCTIONAL FOODS	11
PROCEEDINGS OF THE NUTRITION SOCIETY	11
SCIENTIFIC REPORTS	11
ADVANCES IN NUTRITION	10
BIOCHIMICA ET BIOPHYSICA ACTA-MOLECULAR AND CELL BIOLOGY OF LIPIDS	10
FRONTIERS IN IMMUNOLOGY	10
JOURNAL OF CLINICAL MEDICINE	10
BIOCHEMICAL AND BIOPHYSICAL RESEARCH COMMUNICATIONS	9
CURRENT MEDICINAL CHEMISTRY	9
EUROPEAN JOURNAL OF LIPID SCIENCE AND TECHNOLOGY	9
FREE RADICAL BIOLOGY AND MEDICINE	9
JOURNAL OF CELLULAR PHYSIOLOGY	9
BIOCHIMIE	8
CLINICAL CANCER RESEARCH	8
FOODS	8
GUT	8
JOURNAL OF SURGICAL RESEARCH	8
JOURNAL OF THE SCIENCE OF FOOD AND AGRICULTURE	8
NUTRITION REVIEWS	8
ONCOLOGY REPORTS	8
CANCER	7
CRITICAL REVIEWS IN ONCOLOGY HEMATOLOGY	7
CURRENT PHARMACEUTICAL DESIGN	7
EUROPEAN JOURNAL OF PHARMACOLOGY	7
FOOD SCIENCE & NUTRITION	7
GENES AND NUTRITION	7
INTERNATIONAL JOURNAL OF ONCOLOGY	7
JOURNAL OF BIOLOGICAL CHEMISTRY	7
JOURNAL OF MEDICINAL FOOD	7
MEDICINE	7
NUTRICION HOSPITALARIA	7
NUTRITION IN CLINICAL PRACTICE	7
PROSTATE	7
TRIALS	7
ANIMALS	6
ANTI-CANCER AGENTS IN MEDICINAL CHEMISTRY	6
BIOFACTORS	6
BRAIN BEHAVIOR AND IMMUNITY	6
CONTEMPORARY CLINICAL TRIALS	6
IN VIVO	6
JAMA-JOURNAL OF THE AMERICAN MEDICAL ASSOCIATION	6
JOURNAL OF AGRICULTURAL AND FOOD CHEMISTRY	6
METABOLITES	6
MOLECULAR MEDICINE REPORTS	6
NEW ENGLAND JOURNAL OF MEDICINE	6
TUMOR BIOLOGY	6
AMERICAN HEART JOURNAL	5
ANNALS OF NUTRITION AND METABOLISM	5
BIOCHEMICAL PHARMACOLOGY	5
BMJ OPEN	5
BREAST CANCER RESEARCH	5
CANCER AND METASTASIS REVIEWS	5
CANCER CHEMOTHERAPY AND PHARMACOLOGY	5
CURRENT DRUG TARGETS	5
EUROPEAN REVIEW FOR MEDICAL AND PHARMACOLOGICAL SCIENCES	5
EXPERIMENTAL BIOLOGY AND MEDICINE	5
FOOD RESEARCH INTERNATIONAL	5
FRONTIERS IN ONCOLOGY	5
INTEGRATIVE CANCER THERAPIES	5
JOURNAL OF NEUROINFLAMMATION	5
JOURNAL OF OLEO SCIENCE	5
LIFE SCIENCES	5
METABOLISM-CLINICAL AND EXPERIMENTAL	5
MINI-REVIEWS IN MEDICINAL CHEMISTRY	5
NEOPLASIA	5
NUTRITION & METABOLISM	5
OBESITY	5
ONCOGENE	5
ONCOLOGY LETTERS	5
SUPPORTIVE CARE IN CANCER	5
ANNALS OF PALLIATIVE MEDICINE	4
APPLIED PHYSIOLOGY NUTRITION AND METABOLISM	4
ATHEROSCLEROSIS	4
BIOCHIMICA ET BIOPHYSICA ACTA-MOLECULAR BASIS OF DISEASE	4
BIOMEDICINES	4
BMC VETERINARY RESEARCH	4
BRAZILIAN JOURNAL OF MEDICAL AND BIOLOGICAL RESEARCH	4
CIRCULATION	4
CIRCULATION RESEARCH	4
CURRENT OPINION IN GASTROENTEROLOGY	4
DIGESTIVE DISEASES AND SCIENCES	4
EXPERIMENTAL AND THERAPEUTIC MEDICINE	4
FASEB JOURNAL	4
FOOD & NUTRITION RESEARCH	4
GYNECOLOGIC ONCOLOGY	4
HELIYON	4
INTERNATIONAL JOURNAL OF CLINICAL AND EXPERIMENTAL MEDICINE	4
INTERNATIONAL JOURNAL OF FOOD SCIENCES AND NUTRITION	4
JOURNAL OF CACHEXIA SARCOPENIA AND MUSCLE	4
JOURNAL OF CELLULAR BIOCHEMISTRY	4
JOURNAL OF CLINICAL ONCOLOGY	4
JOURNAL OF DAIRY SCIENCE	4
JOURNAL OF FOOD SCIENCE	4
JOURNAL OF STEROID BIOCHEMISTRY AND MOLECULAR BIOLOGY	4
JOURNAL OF THE AMERICAN COLLEGE OF NUTRITION	4
JOURNAL OF THE AMERICAN DIETETIC ASSOCIATION	4
MATURITAS	4
METABOLIC BRAIN DISEASE	4
MOLECULAR AND CELLULAR BIOCHEMISTRY	4
MOLECULAR BIOLOGY REPORTS	4
NATURE MEDICINE	4
PHYTOCHEMISTRY REVIEWS	4
PROCEEDINGS OF THE NATIONAL ACADEMY OF SCIENCES OF THE UNITED STATES OF AMERICA	4
REPRODUCTION NUTRITION DEVELOPMENT	4
TRENDS IN FOOD SCIENCE & TECHNOLOGY	4
UROLOGIC ONCOLOGY-SEMINARS AND ORIGINAL INVESTIGATIONS	4
WORLD JOURNAL OF SURGERY	4
AGRO FOOD INDUSTRY HI-TECH	3
AMERICAN JOURNAL OF PATHOLOGY	3
AMERICAN JOURNAL OF PHYSIOLOGY-CELL PHYSIOLOGY	3
ANNALS OF ONCOLOGY	3
ANNALS OF SURGERY	3
ANTIOXIDANTS	3
APOPTOSIS	3
ASIAN PACIFIC JOURNAL OF CANCER PREVENTION	3
BIOCHEMISTRY AND CELL BIOLOGY	3
BIOCHIMICA ET BIOPHYSICA ACTA-GENERAL SUBJECTS	3
BMC COMPLEMENTARY AND ALTERNATIVE MEDICINE	3
BMC MEDICINE	3
BMJ-BRITISH MEDICAL JOURNAL	3
BREAST	3
BRITISH JOURNAL OF PHARMACOLOGY	3
CANADIAN JOURNAL OF DIETETIC PRACTICE AND RESEARCH	3
CANCER MEDICINE	3
CANCER RESEARCH AND TREATMENT	3
CANCER SCIENCE	3
CELL BIOCHEMISTRY AND BIOPHYSICS	3
CELL DEATH & DISEASE	3
CHEMICAL RESEARCH IN TOXICOLOGY	3
CHEMISTRY AND PHYSICS OF LIPIDS	3
CHEMOSPHERE	3
CLINICAL GASTROENTEROLOGY AND HEPATOLOGY	3
COCHRANE DATABASE OF SYSTEMATIC REVIEWS	3
COMPREHENSIVE REVIEWS IN FOOD SCIENCE AND FOOD SAFETY	3
CURRENT ONCOLOGY REPORTS	3
CURRENT ORGANIC CHEMISTRY	3
CYTOKINE	3
ENDOCRINE	3
EXPERIMENTAL CELL RESEARCH	3
FEBS JOURNAL	3
FISH & SHELLFISH IMMUNOLOGY	3
FOOD REVIEWS INTERNATIONAL	3
FRONTIERS IN ENDOCRINOLOGY	3
FRONTIERS IN PHYSIOLOGY	3
GASTROENTEROLOGY	3
HUMAN & EXPERIMENTAL TOXICOLOGY	3
INFLAMMATION	3
INFLAMMATION RESEARCH	3
INTERNATIONAL JOURNAL OF MEDICAL SCIENCES	3
INTERNATIONAL JOURNAL OF NANOMEDICINE	3
JAMA OPHTHALMOLOGY	3
JAPANESE JOURNAL OF CLINICAL ONCOLOGY	3
JOURNAL OF ALTERNATIVE AND COMPLEMENTARY MEDICINE	3
JOURNAL OF CLINICAL BIOCHEMISTRY AND NUTRITION	3
JOURNAL OF CLINICAL ENDOCRINOLOGY & METABOLISM	3
JOURNAL OF DRUG DELIVERY SCIENCE AND TECHNOLOGY	3
JOURNAL OF EPIDEMIOLOGY	3
JOURNAL OF EQUINE VETERINARY SCIENCE	3
JOURNAL OF EXPERIMENTAL & CLINICAL CANCER RESEARCH	3
JOURNAL OF FOOD BIOCHEMISTRY	3
JOURNAL OF UROLOGY	3
LIVESTOCK SCIENCE	3
MEDICAL HYPOTHESES	3
MEDICINA-LITHUANIA	3
MOLECULAR CANCER RESEARCH	3
MOLECULAR CANCER THERAPEUTICS	3
NATURE COMMUNICATIONS	3
NUTRITION RESEARCH REVIEWS	3
OXIDATIVE MEDICINE AND CELLULAR LONGEVITY	3
PANCREAS	3
PHARMACEUTICS	3
PHARMACOLOGY & THERAPEUTICS	3
PLOS MEDICINE	3
PROGRESS IN NEURO-PSYCHOPHARMACOLOGY & BIOLOGICAL PSYCHIATRY	3
PROSTATE CANCER AND PROSTATIC DISEASES	3
SAUDI JOURNAL OF BIOLOGICAL SCIENCES	3
SCANDINAVIAN JOURNAL OF GASTROENTEROLOGY	3
SEMINARS IN CANCER BIOLOGY	3
SURGERY TODAY	3
SURGICAL ONCOLOGY-OXFORD	3
TOXICOLOGY LETTERS	3
TROPICAL JOURNAL OF PHARMACEUTICAL RESEARCH	3
UROLOGY	3
ACTA POLONIAE PHARMACEUTICA	2
ALGAL RESEARCH-BIOMASS BIOFUELS AND BIOPRODUCTS	2
AMERICAN FAMILY PHYSICIAN	2
AMERICAN JOURNAL OF PHYSIOLOGY-GASTROINTESTINAL AND LIVER PHYSIOLOGY	2
AMERICAN JOURNAL OF PHYSIOLOGY-HEART AND CIRCULATORY PHYSIOLOGY	2
AMERICAN JOURNAL OF VETERINARY RESEARCH	2
ANIMAL	2
ANNALS OF SURGICAL ONCOLOGY	2
ANNUAL REVIEW OF NUTRITION	2
ANTI-CANCER DRUGS	2
APPLIED SCIENCES-BASEL	2
ARCHIVES OF SURGERY	2
ARTHRITIS AND RHEUMATISM	2
ASIAN-AUSTRALASIAN JOURNAL OF ANIMAL SCIENCES	2
BIOCHIMICA ET BIOPHYSICA ACTA-BIOENERGETICS	2
BIOMATERIALS	2
BIOMEDICAL PAPERS-OLOMOUC	2
BIOMOLECULES	2
BLOOD	2
BMC CARDIOVASCULAR DISORDERS	2
BMC PUBLIC HEALTH	2
BRITISH JOURNAL OF SURGERY	2
CANCER BIOLOGY & THERAPY	2
CANCER EPIDEMIOLOGY	2
CANCER IMMUNOLOGY IMMUNOTHERAPY	2
CANCER IMMUNOLOGY RESEARCH	2
CANCER INVESTIGATION	2
CANCER TREATMENT REVIEWS	2
CARDIOVASCULAR DIABETOLOGY	2
CELL BIOLOGY INTERNATIONAL	2
CELLS	2
CELLULAR PHYSIOLOGY AND BIOCHEMISTRY	2
CHEMICO-BIOLOGICAL INTERACTIONS	2
CHINESE MEDICAL JOURNAL	2
CLINICA CHIMICA ACTA	2
CLINICAL & EXPERIMENTAL METASTASIS	2
CLINICAL CHEMISTRY	2
CLINICAL JOURNAL OF THE AMERICAN SOCIETY OF NEPHROLOGY	2
CLINICAL LABORATORY	2
CLINICAL SCIENCE	2
COGENT FOOD & AGRICULTURE	2
COMPARATIVE MEDICINE	2
CURRENT CANCER DRUG TARGETS	2
CURRENT NUTRITION REPORTS	2
CURRENT ONCOLOGY	2
CURRENT OPINION IN SUPPORTIVE AND PALLIATIVE CARE	2
CURRENT TOPICS IN MEDICINAL CHEMISTRY	2
CURRENT TREATMENT OPTIONS IN ONCOLOGY	2
DARU-JOURNAL OF PHARMACEUTICAL SCIENCES	2
DIABETES	2
DIABETES CARE	2
DISEASES OF THE ESOPHAGUS	2
DRUG DELIVERY AND TRANSLATIONAL RESEARCH	2
DRUG DESIGN DEVELOPMENT AND THERAPY	2
ENDOCRINE METABOLIC & IMMUNE DISORDERS-DRUG TARGETS	2
ENVIRONMENT INTERNATIONAL	2
ENVIRONMENTAL RESEARCH	2
ENVIRONMENTAL SCIENCE AND POLLUTION RESEARCH	2
ENVIRONMENTAL TOXICOLOGY	2
EUROPEAN FOOD RESEARCH AND TECHNOLOGY	2
EUROPEAN JOURNAL OF CANCER	2
EUROPEAN JOURNAL OF CLINICAL PHARMACOLOGY	2
EUROPEAN JOURNAL OF MEDICAL RESEARCH	2
EUROPEAN JOURNAL OF PREVENTIVE CARDIOLOGY	2
EXPERIMENTAL AND MOLECULAR MEDICINE	2
EXPERIMENTAL DERMATOLOGY	2
EXPERT OPINION ON INVESTIGATIONAL DRUGS	2
FOOD AND AGRICULTURAL IMMUNOLOGY	2
FOOD BIOSCIENCE	2
FOOD CHEMISTRY	2
FOOD SCIENCE AND HUMAN WELLNESS	2
HEALTHCARE	2
IN VITRO CELLULAR & DEVELOPMENTAL BIOLOGY-ANIMAL	2
INTERNATIONAL JOURNAL FOR VITAMIN AND NUTRITION RESEARCH	2
INTERNATIONAL JOURNAL OF BIOCHEMISTRY & CELL BIOLOGY	2
INTERNATIONAL JOURNAL OF CARDIOLOGY	2
INTERNATIONAL JOURNAL OF CIRCUMPOLAR HEALTH	2
INTERNATIONAL JOURNAL OF EPIDEMIOLOGY	2
IRANIAN JOURNAL OF KIDNEY DISEASES	2
JAMA NETWORK OPEN	2
JAMA ONCOLOGY	2
JNCI-JOURNAL OF THE NATIONAL CANCER INSTITUTE	2
JOURNAL OF AFFECTIVE DISORDERS	2
JOURNAL OF ALZHEIMERS DISEASE	2
JOURNAL OF ANIMAL AND FEED SCIENCES	2
JOURNAL OF ANIMAL SCIENCE	2
JOURNAL OF ANIMAL SCIENCE AND BIOTECHNOLOGY	2
JOURNAL OF APPLIED PHYSIOLOGY	2
JOURNAL OF BIOLOGICAL REGULATORS AND HOMEOSTATIC AGENTS	2
JOURNAL OF CANCER	2
JOURNAL OF CANCER RESEARCH AND THERAPEUTICS	2
JOURNAL OF CLINICAL LIPIDOLOGY	2
JOURNAL OF CLINICAL PSYCHIATRY	2
JOURNAL OF ELEMENTOLOGY	2
JOURNAL OF ENDODONTICS	2
JOURNAL OF ENVIRONMENTAL SCIENCES	2
JOURNAL OF FOOD COMPOSITION AND ANALYSIS	2
JOURNAL OF FOOD SCIENCE AND TECHNOLOGY-MYSORE	2
JOURNAL OF GASTROENTEROLOGY AND HEPATOLOGY	2
JOURNAL OF GASTROINTESTINAL SURGERY	2
JOURNAL OF HEALTH SCIENCE	2
JOURNAL OF HEART AND LUNG TRANSPLANTATION	2
JOURNAL OF HEPATOLOGY	2
JOURNAL OF HUMAN NUTRITION AND DIETETICS	2
JOURNAL OF INTERFERON AND CYTOKINE RESEARCH	2
JOURNAL OF INTERNAL MEDICINE	2
JOURNAL OF INVESTIGATIVE DERMATOLOGY	2
JOURNAL OF INVESTIGATIVE SURGERY	2
JOURNAL OF MAMMARY GLAND BIOLOGY AND NEOPLASIA	2
JOURNAL OF MEDICINAL CHEMISTRY	2
JOURNAL OF NUTRIGENETICS AND NUTRIGENOMICS	2
JOURNAL OF PAIN RESEARCH	2
JOURNAL OF PERIODONTOLOGY	2
JOURNAL OF PHARMACOLOGY AND EXPERIMENTAL THERAPEUTICS	2
JOURNAL OF PROTEOME RESEARCH	2
JOURNAL OF PSYCHOSOMATIC RESEARCH	2
JOURNAL OF RENAL NUTRITION	2
JOURNAL OF RESEARCH IN MEDICAL SCIENCES	2
JOURNAL OF THE ACADEMY OF NUTRITION AND DIETETICS	2
JOURNAL OF THE AMERICAN COLLEGE OF CARDIOLOGY	2
JOURNAL OF THE AMERICAN HEART ASSOCIATION	2
LIFE SCIENCE JOURNAL-ACTA ZHENGZHOU UNIVERSITY OVERSEAS EDITION	2
LIFE-BASEL	2
MARINE POLLUTION BULLETIN	2
MEAT SCIENCE	2
MEDIATORS OF INFLAMMATION	2
MEDICAL ONCOLOGY	2
MOLECULAR ASPECTS OF MEDICINE	2
MOLECULAR CARCINOGENESIS	2
MOLECULAR NEUROBIOLOGY	2
MUTAGENESIS	2
MUTATION RESEARCH-FUNDAMENTAL AND MOLECULAR MECHANISMS OF MUTAGENESIS	2
MUTATION RESEARCH-GENETIC TOXICOLOGY AND ENVIRONMENTAL MUTAGENESIS	2
NANOMEDICINE	2
NEUROENDOCRINOLOGY LETTERS	2
NEUROSCIENCE	2
NUTRITION & DIABETES	2
NUTRITION METABOLISM AND CARDIOVASCULAR DISEASES	2
NUTRITION RESEARCH AND PRACTICE	2
OBSTETRICS AND GYNECOLOGY	2
ONCOTARGETS AND THERAPY	2
PANCREATOLOGY	2
PEDIATRIC BLOOD & CANCER	2
PEDIATRIC RESEARCH	2
PEERJ	2
PHARMACEUTICALS	2
PHYSIOLOGICAL GENOMICS	2
PLANTS-BASEL	2
POULTRY SCIENCE	2
PREVENTIVE MEDICINE	2
PROGRESS IN LIPID RESEARCH	2
PROGRESS IN NUTRITION	2
PROTEOMICS	2
PSYCHOPHARMACOLOGY	2
PUBLIC HEALTH NUTRITION	2
REPRODUCTIVE TOXICOLOGY	2
RESPIRATORY RESEARCH	2
SPRINGERPLUS	2
SURGERY	2
SURGICAL ENDOSCOPY AND OTHER INTERVENTIONAL TECHNIQUES	2
THERAPEUTIC ADVANCES IN CHRONIC DISEASE	2
THROMBOSIS AND HAEMOSTASIS	2
VASCULAR PHARMACOLOGY	2
WORLD JOURNAL OF CLINICAL CASES	2
WORLD JOURNAL OF GASTROINTESTINAL ONCOLOGY	2
WORLD JOURNAL OF GASTROINTESTINAL SURGERY	2
WOUND REPAIR AND REGENERATION	2
AAPS PHARMSCITECH	1
ACCOUNTS OF CHEMICAL RESEARCH	1
ACS APPLIED MATERIALS & INTERFACES	1
ACTA BIOCHIMICA ET BIOPHYSICA SINICA	1
ACTA CLINICA CROATICA	1
ACTA DIABETOLOGICA	1
ACTA VETERINARIA SCANDINAVICA	1
ACTAS ESPANOLAS DE PSIQUIATRIA	1
AGE	1
AGING AND DISEASE	1
AIDS RESEARCH AND HUMAN RETROVIRUSES	1
ALIMENTARY PHARMACOLOGY & THERAPEUTICS	1
ALTERNATIVE THERAPIES IN HEALTH AND MEDICINE	1
AMERICAN JOURNAL OF CANCER RESEARCH	1
AMERICAN JOURNAL OF CARDIOVASCULAR DRUGS	1
AMERICAN JOURNAL OF GASTROENTEROLOGY	1
AMERICAN JOURNAL OF HEALTH-SYSTEM PHARMACY	1
AMERICAN JOURNAL OF MENS HEALTH	1
AMERICAN JOURNAL OF OBSTETRICS AND GYNECOLOGY	1
AMERICAN JOURNAL OF PERINATOLOGY	1
AMERICAN JOURNAL OF PHYSIOLOGY-ENDOCRINOLOGY AND METABOLISM	1
AMERICAN JOURNAL OF PHYSIOLOGY-LUNG CELLULAR AND MOLECULAR PHYSIOLOGY	1
AMERICAN JOURNAL OF PREVENTIVE MEDICINE	1
AMERICAN JOURNAL OF RESPIRATORY AND CRITICAL CARE MEDICINE	1
AMERICAN JOURNAL OF THERAPEUTICS	1
AMERICAN SURGEON	1
ANALYST	1
ANIMAL CELLS AND SYSTEMS	1
ANIMAL FEED SCIENCE AND TECHNOLOGY	1
ANIMAL NUTRITION	1
ANIMAL SCIENCE PAPERS AND REPORTS	1
ANNALS OF AGRICULTURAL AND ENVIRONMENTAL MEDICINE	1
ANNALS OF EPIDEMIOLOGY	1
ANNALS OF GASTROENTEROLOGICAL SURGERY	1
ANNALS OF THE NEW YORK ACADEMY OF SCIENCES	1
ANNALS OF THE RHEUMATIC DISEASES	1
ANNALS OF TRANSLATIONAL MEDICINE	1
ANNUAL REVIEW OF FOOD SCIENCE AND TECHNOLOGY, VOL 3	1
ANNUAL REVIEW OF FOOD SCIENCE AND TECHNOLOGY, VOL 9	1
ANNUAL REVIEW OF NUTRITION, VOL 36	1
ANNUAL REVIEW OF PHARMACOLOGY AND TOXICOLOGY	1
ANTIOXIDANTS & REDOX SIGNALING	1
APPETITE	1
APPLIED BIOCHEMISTRY AND MICROBIOLOGY	1
APPLIED BIOLOGICAL CHEMISTRY	1
ARCHIVES OF BIOCHEMISTRY AND BIOPHYSICS	1
ARCHIVES OF ENDOCRINOLOGY METABOLISM	1
ARCHIVES OF ENVIRONMENTAL CONTAMINATION AND TOXICOLOGY	1
ARCHIVES OF GYNECOLOGY AND OBSTETRICS	1
ARCHIVES OF INTERNAL MEDICINE	1
ARCHIVES OF MEDICAL SCIENCE	1
ARCHIVES OF MICROBIOLOGY	1
ARCHIVES OF OPHTHALMOLOGY	1
ARCTIC	1
ARTERIOSCLEROSIS THROMBOSIS AND VASCULAR BIOLOGY	1
ARTHRITIS & RHEUMATOLOGY	1
ARTHRITIS RESEARCH & THERAPY	1
ASIA-PACIFIC JOURNAL OF CLINICAL ONCOLOGY	1
ASIAN PACIFIC JOURNAL OF TROPICAL BIOMEDICINE	1
AUSTRALIAN JOURNAL OF DAIRY TECHNOLOGY	1
BASIC RESEARCH IN CARDIOLOGY	1
BEHAVIOURAL BRAIN RESEARCH	1
BENEFICIAL MICROBES	1
BEST PRACTICE & RESEARCH CLINICAL GASTROENTEROLOGY	1
BIO-FARMS FOR NUTRACEUTICALS: FUNCTIONAL FOOD AND SAFETY CONTROL BY BIOSENSORS	1
BIOCHEMICAL GENETICS	1
BIOCHEMICAL JOURNAL	1
BIOCHIMICA ET BIOPHYSICA ACTA-BIOMEMBRANES	1
BIOCHIMICA ET BIOPHYSICA ACTA-MOLECULAR CELL RESEARCH	1
BIOLOGICAL PSYCHIATRY	1
BIOLOGICAL RESEARCH	1
BIOLOGICAL RESEARCH FOR NURSING	1
BIOLOGY OF BLOOD AND MARROW TRANSPLANTATION	1
BIOLOGY-BASEL	1
BIOMEDICAL RESEARCH-INDIA	1
BIOMOLECULES & THERAPEUTICS	1
BIOORGANIC & MEDICINAL CHEMISTRY LETTERS	1
BIOPHYSICAL JOURNAL	1
BIOSCIENCE REPORTS	1
BIOTECHNOLOGY ADVANCES	1
BIOTECHNOLOGY FOR BIOFUELS	1
BIOTECHNOLOGY JOURNAL	1
BJS OPEN	1
BJU INTERNATIONAL	1
BMC GENOMICS	1
BRAIN AND BEHAVIOR	1
BRAIN RESEARCH	1
BRAIN SCIENCES	1
BRATISLAVA MEDICAL JOURNAL-BRATISLAVSKE LEKARSKE LISTY	1
BREAST CARE	1
BUFFALO BULLETIN	1
BULLETIN DU CANCER	1
CANADIAN JOURNAL OF AGRICULTURAL ECONOMICS-REVUE CANADIENNE D AGROECONOMIE	1
CANADIAN JOURNAL OF ANIMAL SCIENCE	1
CANADIAN JOURNAL OF FISHERIES AND AQUATIC SCIENCES	1
CANADIAN JOURNAL OF GASTROENTEROLOGY AND HEPATOLOGY	1
CANADIAN JOURNAL OF MICROBIOLOGY	1
CANADIAN JOURNAL OF SURGERY	1
CANADIAN JOURNAL OF ZOOLOGY	1
CANCER & METABOLISM	1
CANCER CELL INTERNATIONAL	1
CANCER DETECTION AND PREVENTION	1
CANCER HEALTH EQUITY RESEARCH	1
CANCER MANAGEMENT AND RESEARCH	1
CARBOHYDRATE POLYMERS	1
CARDIOVASCULAR DRUGS AND THERAPY	1
CELL BIOCHEMISTRY AND FUNCTION	1
CELL CYCLE	1
CELL DEATH DISCOVERY	1
CELL DIVISION	1
CELLULAR & MOLECULAR BIOLOGY LETTERS	1
CELLULAR AND MOLECULAR BIOLOGY	1
CELLULAR AND MOLECULAR GASTROENTEROLOGY AND HEPATOLOGY	1
CELLULAR ONCOLOGY	1
CENTRAL EUROPEAN JOURNAL OF IMMUNOLOGY	1
CEREBROVASCULAR DISEASES	1
CHEMISTRY & BIODIVERSITY	1
CHEST	1
CIRCULATION JOURNAL	1
CIRUGIA Y CIRUJANOS	1
CLINICAL & TRANSLATIONAL ONCOLOGY	1
CLINICAL AND DIAGNOSTIC LABORATORY IMMUNOLOGY	1
CLINICAL AND EXPERIMENTAL MEDICINE	1
CLINICAL AND TRANSLATIONAL GASTROENTEROLOGY	1
CLINICAL AND TRANSLATIONAL MEDICINE	1
CLINICAL COSMETIC AND INVESTIGATIONAL DERMATOLOGY	1
CLINICAL EPIGENETICS	1
CLINICAL HEMORHEOLOGY AND MICROCIRCULATION	1
CLINICAL JOURNAL OF SPORT MEDICINE	1
CLINICAL LIPIDOLOGY	1
CLINICAL NEUROLOGY AND NEUROSURGERY	1
CLINICAL RHEUMATOLOGY	1
CLINICS IN DERMATOLOGY	1
CNS DRUGS	1
COLLOIDS AND SURFACES B-BIOINTERFACES	1
COMBINATORIAL CHEMISTRY & HIGH THROUGHPUT SCREENING	1
COMMUNICATIONS BIOLOGY	1
CRITICAL CARE MEDICINE	1
CROP & PASTURE SCIENCE	1
CROP SCIENCE	1
CUAJ-CANADIAN UROLOGICAL ASSOCIATION JOURNAL	1
CURRENT ATHEROSCLEROSIS REPORTS	1
CURRENT DRUG METABOLISM	1
CURRENT EYE RESEARCH	1
CURRENT ISSUES IN MOLECULAR BIOLOGY	1
CURRENT MEDICAL SCIENCE	1
CURRENT MICROBIOLOGY	1
CURRENT MOLECULAR MEDICINE	1
CURRENT MOLECULAR PHARMACOLOGY	1
CURRENT OBESITY REPORTS	1
CURRENT OPINION IN CELL BIOLOGY	1
CURRENT OPINION IN LIPIDOLOGY	1
CURRENT OPINION IN ONCOLOGY	1
CURRENT OPINION IN UROLOGY	1
CURRENT PHARMACEUTICAL BIOTECHNOLOGY	1
CURRENT SIGNAL TRANSDUCTION THERAPY	1
CURRENT VASCULAR PHARMACOLOGY	1
CZECH JOURNAL OF FOOD SCIENCES	1
DEVELOPMENTAL CELL	1
DIAGNOSTICS	1
DIET DIVERSIFICATION AND HEALTH PROMOTION	1
DISCOVERY MEDICINE	1
DISEASES OF THE COLON & RECTUM	1
DOKLADY BIOCHEMISTRY AND BIOPHYSICS	1
DRUG DELIVERY	1
DRUG METABOLISM REVIEWS	1
DRUG NEWS & PERSPECTIVES	1
EJSO	1
ELIFE	1
EMBO MOLECULAR MEDICINE	1
ENVIRONMENTAL AND MOLECULAR MUTAGENESIS	1
ENVIRONMENTAL HEALTH	1
ENVIRONMENTAL HEALTH PERSPECTIVES	1
ENVIRONMENTAL TOXICOLOGY AND PHARMACOLOGY	1
EPIGENETICS	1
EUPHYTICA	1
EUROPACE	1
EUROPEAN HEART JOURNAL SUPPLEMENTS	1
EUROPEAN JOURNAL OF CELL BIOLOGY	1
EUROPEAN JOURNAL OF CLINICAL INVESTIGATION	1
EUROPEAN JOURNAL OF INTEGRATIVE MEDICINE	1
EUROPEAN JOURNAL OF MASS SPECTROMETRY	1
EUROPEAN JOURNAL OF ONCOLOGY NURSING	1
EUROPEAN SURGICAL RESEARCH	1
EVIDENCE-BASED COMPLEMENTARY AND ALTERNATIVE MEDICINE	1
EXPERIMENTAL AND TOXICOLOGIC PATHOLOGY	1
EXPERT OPINION ON DRUG DISCOVERY	1
EXPERT OPINION ON DRUG SAFETY	1
EXPERT OPINION ON THERAPEUTIC TARGETS	1
EXPERT REVIEW OF ANTICANCER THERAPY	1
FAMILIAL CANCER	1
FOLIA BIOLOGICA-KRAKOW	1
FOOD ANALYTICAL METHODS	1
FOOD AND BIOPROCESS TECHNOLOGY	1
FOOD QUALITY AND SAFETY	1
FOOD SCIENCE OF ANIMAL RESOURCES	1
FRONTIERS IN AGING NEUROSCIENCE	1
FRONTIERS IN BIOENGINEERING AND BIOTECHNOLOGY	1
FRONTIERS IN BIOSCIENCE-LANDMARK	1
FRONTIERS IN CELL AND DEVELOPMENTAL BIOLOGY	1
FRONTIERS IN INTEGRATIVE NEUROSCIENCE	1
FRONTIERS IN MARINE SCIENCE	1
FRONTIERS IN MOLECULAR BIOSCIENCES	1
FRONTIERS IN NEUROLOGY	1
FRONTIERS IN NEUROSCIENCE	1
FRONTIERS IN PSYCHIATRY	1
FRONTIERS IN VETERINARY SCIENCE	1
GASTROENTEROLOGY CLINICS OF NORTH AMERICA	1
GASTROENTEROLOGY REPORT	1
GENE	1
GENETICS	1
GENOME MEDICINE	1
GEROSCIENCE	1
GLYCOBIOLOGY	1
GRAEFES ARCHIVE FOR CLINICAL AND EXPERIMENTAL OPHTHALMOLOGY	1
GUT MICROBES	1
HEART	1
HEPATOLOGY	1
HEPATOLOGY RESEARCH	1
HISTOLOGY AND HISTOPATHOLOGY	1
HORMONE-RELATED TUMORS: NOVEL APPROACHES TO PREVENTION AND TREATMENT	1
HORMONES & CANCER	1
HUMAN CELL	1
HUMAN PSYCHOPHARMACOLOGY-CLINICAL AND EXPERIMENTAL	1
IEEE TRANSACTIONS ON BIOMEDICAL ENGINEERING	1
IMMUNITY INFLAMMATION AND DISEASE	1
IMMUNOGENETICS	1
INDIAN JOURNAL OF CHEMISTRY SECTION B-ORGANIC CHEMISTRY INCLUDING MEDICINAL CHEMISTRY	1
INDIAN JOURNAL OF GEO-MARINE SCIENCES	1
INDOOR AND BUILT ENVIRONMENT	1
INFLAMMATORY BOWEL DISEASES	1
INFLAMMOPHARMACOLOGY	1
INTENSIVE AND CRITICAL CARE NURSING	1
INTERNATIONAL IMMUNOPHARMACOLOGY	1
INTERNATIONAL JOURNAL OF BIOLOGICAL MACROMOLECULES	1
INTERNATIONAL JOURNAL OF BIOLOGICAL MARKERS	1
INTERNATIONAL JOURNAL OF CLINICAL AND EXPERIMENTAL PATHOLOGY	1
INTERNATIONAL JOURNAL OF CLINICAL PRACTICE	1
INTERNATIONAL JOURNAL OF COLORECTAL DISEASE	1
INTERNATIONAL JOURNAL OF CONSUMER STUDIES	1
INTERNATIONAL JOURNAL OF FOOD PROPERTIES	1
INTERNATIONAL JOURNAL OF FOOD SCIENCE AND TECHNOLOGY	1
INTERNATIONAL JOURNAL OF IMMUNOPATHOLOGY AND PHARMACOLOGY	1
INTERNATIONAL JOURNAL OF MEDICAL MICROBIOLOGY	1
INTERNATIONAL JOURNAL OF MOLECULAR MEDICINE	1
INTERNATIONAL JOURNAL OF RADIATION BIOLOGY	1
INTERNATIONAL UROLOGY AND NEPHROLOGY	1
INVESTIGATIVE OPHTHALMOLOGY & VISUAL SCIENCE	1
IRANIAN JOURNAL OF ALLERGY ASTHMA AND IMMUNOLOGY	1
IRANIAN JOURNAL OF BASIC MEDICAL SCIENCES	1
IRANIAN JOURNAL OF IMMUNOLOGY	1
ITALIAN JOURNAL OF FOOD SCIENCE	1
JACC-HEART FAILURE	1
JAMA CARDIOLOGY	1
JAMA INTERNAL MEDICINE	1
JAMA NEUROLOGY	1
JOURNAL OF ADOLESCENT HEALTH	1
JOURNAL OF ADVANCED RESEARCH	1
JOURNAL OF ANIMAL AND PLANT SCIENCES	1
JOURNAL OF ANIMAL AND VETERINARY ADVANCES	1
JOURNAL OF ANIMAL PHYSIOLOGY AND ANIMAL NUTRITION	1
JOURNAL OF APPLIED PHYCOLOGY	1
JOURNAL OF BIOBASED MATERIALS AND BIOENERGY	1
JOURNAL OF BIOENERGETICS AND BIOMEMBRANES	1
JOURNAL OF BIOLOGICAL RESEARCH-THESSALONIKI	1
JOURNAL OF BIOMEDICAL SCIENCE	1
JOURNAL OF BIOMOLECULAR STRUCTURE & DYNAMICS	1
JOURNAL OF BONE AND MINERAL METABOLISM	1
JOURNAL OF BONE AND MINERAL RESEARCH	1
JOURNAL OF BUON	1
JOURNAL OF CARDIAC FAILURE	1
JOURNAL OF CARDIOLOGY	1
JOURNAL OF CARDIOTHORACIC SURGERY	1
JOURNAL OF CARDIOVASCULAR PHARMACOLOGY	1
JOURNAL OF CELL BIOLOGY	1
JOURNAL OF CHEMICAL TECHNOLOGY AND BIOTECHNOLOGY	1
JOURNAL OF CHROMATOGRAPHY B-ANALYTICAL TECHNOLOGIES IN THE BIOMEDICAL AND LIFE SCIENCES	1
JOURNAL OF CLINICAL AND TRANSLATIONAL HEPATOLOGY	1
JOURNAL OF CLINICAL EPIDEMIOLOGY	1
JOURNAL OF CLINICAL GASTROENTEROLOGY	1
JOURNAL OF CLINICAL INVESTIGATION	1
JOURNAL OF CONTROLLED RELEASE	1
JOURNAL OF CUTANEOUS MEDICINE AND SURGERY	1
JOURNAL OF DIABETES AND ITS COMPLICATIONS	1
JOURNAL OF ENDOCRINOLOGY	1
JOURNAL OF EPIDEMIOLOGY AND COMMUNITY HEALTH	1
JOURNAL OF ETHNOPHARMACOLOGY	1
JOURNAL OF EXPERIMENTAL MEDICINE	1
JOURNAL OF FOOD AND DRUG ANALYSIS	1
JOURNAL OF FOOD MEASUREMENT AND CHARACTERIZATION	1
JOURNAL OF FOOD PROCESSING AND PRESERVATION	1
JOURNAL OF GASTROENTEROLOGY	1
JOURNAL OF GASTROINTESTINAL ONCOLOGY	1
JOURNAL OF GENERAL INTERNAL MEDICINE	1
JOURNAL OF GREAT LAKES RESEARCH	1
JOURNAL OF HEALTH CARE FOR THE POOR AND UNDERSERVED	1
JOURNAL OF HUAZHONG UNIVERSITY OF SCIENCE AND TECHNOLOGY-MEDICAL SCIENCES	1
JOURNAL OF INFECTIOUS DISEASES	1
JOURNAL OF INTERNATIONAL MEDICAL RESEARCH	1
JOURNAL OF LIPOSOME RESEARCH	1
JOURNAL OF LIQUID CHROMATOGRAPHY & RELATED TECHNOLOGIES	1
JOURNAL OF MATERNAL-FETAL & NEONATAL MEDICINE	1
JOURNAL OF MEDICAL BIOCHEMISTRY	1
JOURNAL OF MENS HEALTH	1
JOURNAL OF MOLECULAR HISTOLOGY	1
JOURNAL OF NEUROCHEMISTRY	1
JOURNAL OF NEUROIMMUNE PHARMACOLOGY	1
JOURNAL OF NEUROSCIENCE	1
JOURNAL OF NEUROSURGERY	1
JOURNAL OF NUTRITION HEALTH & AGING	1
JOURNAL OF NUTRITIONAL SCIENCE AND VITAMINOLOGY	1
JOURNAL OF OCEAN UNIVERSITY OF CHINA	1
JOURNAL OF OPHTHALMOLOGY	1
JOURNAL OF OVARIAN RESEARCH	1
JOURNAL OF PEDIATRIC ENDOCRINOLOGY & METABOLISM	1
JOURNAL OF PEDIATRIC SURGERY	1
JOURNAL OF PERINATAL MEDICINE	1
JOURNAL OF PERIODONTAL RESEARCH	1
JOURNAL OF PERSONALIZED MEDICINE	1
JOURNAL OF PHARMACY AND PHARMACOLOGY	1
JOURNAL OF PHOTOCHEMISTRY AND PHOTOBIOLOGY B-BIOLOGY	1
JOURNAL OF PHYSIOLOGY AND BIOCHEMISTRY	1
JOURNAL OF PHYSIOLOGY AND PHARMACOLOGY	1
JOURNAL OF POSTGRADUATE MEDICINE	1
JOURNAL OF PSYCHIATRIC RESEARCH	1
JOURNAL OF SPINAL CORD MEDICINE	1
JOURNAL OF STROKE & CEREBROVASCULAR DISEASES	1
JOURNAL OF THE AMERICAN COLLEGE OF SURGEONS	1
JOURNAL OF THE AMERICAN OIL CHEMISTS SOCIETY	1
JOURNAL OF THE AMERICAN SOCIETY FOR HORTICULTURAL SCIENCE	1
JOURNAL OF THE HELLENIC VETERINARY MEDICAL SOCIETY	1
JOURNAL OF THE INTERNATIONAL SOCIETY OF SPORTS NUTRITION	1
JOURNAL OF THE SERBIAN CHEMICAL SOCIETY	1
JOURNAL OF THORACIC AND CARDIOVASCULAR SURGERY	1
JOURNAL OF TOXICOLOGICAL SCIENCES	1
JOURNAL OF TOXICOLOGY AND ENVIRONMENTAL HEALTH-PART A-CURRENT ISSUES	1
JOURNAL OF VASCULAR SURGERY	1
JOURNAL OF VETERINARY EMERGENCY AND CRITICAL CARE	1
JOURNAL OF VETERINARY INTERNAL MEDICINE	1
JOURNAL OF ZHEJIANG UNIVERSITY-SCIENCE B	1
JPC-JOURNAL OF PLANAR CHROMATOGRAPHY-MODERN TLC	1
KIDNEY INTERNATIONAL	1
LANCET	1
LANGMUIR	1
LATIN AMERICAN JOURNAL OF PHARMACY	1
LIPID DOMAINS	1
LUNG	1
MACROMOLECULAR BIOSCIENCE	1
MAGNETIC RESONANCE MATERIALS IN PHYSICS BIOLOGY AND MEDICINE	1
MARINE BIOTECHNOLOGY	1
MAYO CLINIC PROCEEDINGS	1
MEDICAL PRINCIPLES AND PRACTICE	1
MEDICINE & SCIENCE IN SPORTS & EXERCISE	1
MELANOMA RESEARCH	1
MEMBRANES	1
MENOPAUSE-THE JOURNAL OF THE MENOPAUSE SOCIETY	1
METABOLIC SYNDROME AND RELATED DISORDERS	1
METABOLOMICS	1
MICROBIOLOGY-SGM	1
MICROORGANISMS	1
MOLECULAR AND CELLULAR ENDOCRINOLOGY	1
MOLECULAR CANCER	1
MOLECULAR DIVERSITY	1
MOLECULAR MEDICINE	1
MOLECULAR PHARMACOLOGY	1
MOLECULES AND CELLS	1
NANOMATERIALS	1
NANOMATERIALS AND NANOTECHNOLOGY	1
NANOMEDICINE-NANOTECHNOLOGY BIOLOGY AND MEDICINE	1
NANOSCALE	1
NANOTECHNOLOGY	1
NATURAL COMPOUNDS AND THEIR ROLE IN APOPTOTIC CELL SIGNALING PATHWAYS	1
NATURAL PRODUCT RESEARCH	1
NATURE METABOLISM	1
NAUNYN-SCHMIEDEBERGS ARCHIVES OF PHARMACOLOGY	1
NEUROBIOLOGY OF AGING	1
NEUROPHARMACOLOGY	1
NEUROPSYCHOPHARMACOLOGY	1
NEUROSCIENCE AND BIOBEHAVIORAL REVIEWS	1
NJAS-WAGENINGEN JOURNAL OF LIFE SCIENCES	1
NUTRITION CLINIQUE ET METABOLISME	1
OBESITY FACTS	1
OBSTETRICAL & GYNECOLOGICAL SURVEY	1
OCULAR SURFACE	1
ODONTOLOGY	1
ONCOGENESIS	1
ONCOLOGY RESEARCH	1
ORAL MICROBIOLOGY AND IMMUNOLOGY	1
ORAL SURGERY ORAL MEDICINE ORAL PATHOLOGY ORAL RADIOLOGY	1
OSTEOARTHRITIS AND CARTILAGE	1
OSTEOPOROSIS INTERNATIONAL	1
PALLIATIVE MEDICINE	1
PANMINERVA MEDICA	1
PATHOLOGY INTERNATIONAL	1
PEDIATRIC TRANSPLANTATION	1
PERIODICUM BIOLOGORUM	1
PFLUGERS ARCHIV-EUROPEAN JOURNAL OF PHYSIOLOGY	1
PHARMACEUTICAL BIOLOGY	1
PHARMACOGENOMICS JOURNAL	1
PHARMACOGNOSY MAGAZINE	1
PHARMACOLOGICAL REPORTS	1
PHARMACOLOGICAL RESEARCH	1
PHOTOCHEMICAL & PHOTOBIOLOGICAL SCIENCES	1
PHOTOCHEMISTRY AND PHOTOBIOLOGY	1
PHOTODERMATOLOGY PHOTOIMMUNOLOGY & PHOTOMEDICINE	1
PHYSICAL CHEMISTRY CHEMICAL PHYSICS	1
PHYSIOLOGICAL RESEARCH	1
PHYTOTHERAPY RESEARCH	1
PM&R	1
POLISH ARCHIVES OF INTERNAL MEDICINE-POLSKIE ARCHIWUM MEDYCYNY WEWNETRZNEJ	1
PPAR RESEARCH	1
PROCEEDINGS OF THE SOCIETY FOR EXPERIMENTAL BIOLOGY AND MEDICINE	1
PROGRESS IN BIOPHYSICS & MOLECULAR BIOLOGY	1
PROGRESS IN TRANSPLANTATION	1
PSYCHOLOGICAL TRAUMA-THEORY RESEARCH PRACTICE AND POLICY	1
PSYCHONEUROENDOCRINOLOGY	1
PSYCHOSOMATIC MEDICINE	1
QUINTESSENCE INTERNATIONAL	1
REDOX BIOLOGY	1
REDOX REPORT	1
REGULATORY TOXICOLOGY AND PHARMACOLOGY	1
RENEWABLE & SUSTAINABLE ENERGY REVIEWS	1
RESEARCH IN VETERINARY SCIENCE	1
RETINA-THE JOURNAL OF RETINAL AND VITREOUS DISEASES	1
REVIEWS IN CARDIOVASCULAR MEDICINE	1
REVIEWS ON ENVIRONMENTAL HEALTH	1
REVISTA DE INVESTIGACION CLINICA-CLINICAL AND TRANSLATIONAL INVESTIGATION	1
REVISTA DE NUTRICAO-BRAZILIAN JOURNAL OF NUTRITION	1
REVUE NEUROLOGIQUE	1
ROLE OF BIOACTIVE LIPIDS IN CANCER, INFLAMMATION AND RELATED DISEASES	1
SAINS MALAYSIANA	1
SCANDINAVIAN JOURNAL OF PUBLIC HEALTH	1
SCIENCE CHINA-LIFE SCIENCES	1
SCIENCE OF THE TOTAL ENVIRONMENT	1
SCIENCE TRANSLATIONAL MEDICINE	1
SEMINARS IN IMMUNOLOGY	1
SIGNAL TRANSDUCTION PATHWAYS, CHROMATIN STRUCTURE, AND GENE EXPRESSION MECHANISMS AS THERAPEUTIC TARGETS	1
SRPSKI ARHIV ZA CELOKUPNO LEKARSTVO	1
STEM CELLS	1
STRAHLENTHERAPIE UND ONKOLOGIE	1
STROKE	1
SYSTEMS BIOLOGY IN REPRODUCTIVE MEDICINE	1
TAIWANESE JOURNAL OF OBSTETRICS & GYNECOLOGY	1
THERAPEUTIC APHERESIS AND DIALYSIS	1
THERAPEUTICS AND CLINICAL RISK MANAGEMENT	1
TISSUE & CELL	1
TOPICS IN CLINICAL NUTRITION	1
TOXICOLOGY IN VITRO	1
TRANSGENIC RESEARCH	1
TRANSLATIONAL CANCER RESEARCH	1
TRANSLATIONAL PSYCHIATRY	1
TRANSLATIONAL RESEARCH	1
TRANSPLANTATION	1
TROPICAL ECOLOGY	1
TUMOR MICROENVIRONMENT: MOLECULAR PLAYERS, PT A	1
TUMORI JOURNAL	1
TURKISH JOURNAL OF BIOCHEMISTRY-TURK BIYOKIMYA DERGISI	1
TURKISH JOURNAL OF GASTROENTEROLOGY	1
TURKIYE KLINIKLERI TIP BILIMLERI DERGISI	1
VETERINARY AND COMPARATIVE ONCOLOGY	1
VETERINARY CLINICS OF NORTH AMERICA-SMALL ANIMAL PRACTICE	1
VETERINARY IMMUNOLOGY AND IMMUNOPATHOLOGY	1
VIDEOSURGERY AND OTHER MINIINVASIVE TECHNIQUES	1
VISZERALMEDIZIN	1
WASTE AND BIOMASS VALORIZATION	1
WORLD JOURNAL OF MENS HEALTH	1
WORLD JOURNAL OF SURGICAL ONCOLOGY	1
WORLDS POULTRY SCIENCE JOURNAL	1
WOUNDS-A COMPENDIUM OF CLINICAL RESEARCH AND PRACTICE	1
YAKUGAKU ZASSHI-JOURNAL OF THE PHARMACEUTICAL SOCIETY OF JAPAN	1
YONSEI MEDICAL JOURNAL	1
