# Supplementary material for: Bibliometric and visual analysis of omega-3 polyunsaturated fatty acids in cancer research (2000–2025)
Source: Front Nutr. 2026 Jul 8;13:1818038. doi: 10.3389/fnut.2026.1818038 (PMC13388407; doi:10.3389/fnut.2026.1818038)
Supplement: Supplementary file 2 [file Table_2.xlsx]

## Sheet: Annex 2
References	Title
Rose DP, 1999, PHARMACOL THERAPEUT, V83, P217, DOI 10.1016/S0163-7258(99)00026-1	Omega-3 fatty acids as cancer chemopreventive agent
Valagussa F, 1999, LANCET, V354, P447, DOI 10.1016/S0140-6736(99)07072-5，	Dietary supplementation with n-3 polyunsaturated fatty acids and vitamin E after myocardial infarction: results of the GISSI-Prevenzione trial. Gruppo Italiano per lo Studio della Sopravvivenza nell'Infarto miocardico
Maillard V, 2002, INT J CANCER, V98, P78, DOI 10.1002/ijc.10130,	N-3 and N-6 fatty acids in breast adipose tissue and relative risk of breast cancer in a case-control study in Tours, France
Larsson SC, 2004, AM J CLIN NUTR, V79, P935, DOI 10.1093/ajcn/79.6.935,	Dietary long-chain n-3 fatty acids for the prevention of cancer: a review of potential mechanisms
Roynette CE, 2004, CLIN NUTR, V23, P139, DOI 10.1016/j.clnu.2003.07.005,	n-3 polyunsaturated fatty acids and colon cancer prevention
Leitzmann MF, 2004, AM J CLIN NUTR, V80, P204,DOI 10.1093/ajcn/80.1.204	Dietary intake of n-3 and n-6 fatty acids and the risk of prostate cancer
MacLean CH, 2006, JAMA-J AM MED ASSOC, V295, P403, DOI 10.1001/jama.295.4.403,?	Effects of omega-3 fatty acids on cancer risk: a systematic review
Unknown -, 2007, FOOD NUTR PHYS ACT P, V0, P0	Food, Nutrition, Physical Activity and the Prevention of Cancer: a Global Perspective (2007)
Berquin IM, 2008, CANCER LETT, V269, P363, DOI 10.1016/j.canlet.2008.03.044,	Multi-targeted therapy of cancer by omega-3 fatty acids
Simopoulos AP, 2008, EXP BIOL MED, V233, P674, DOI 10.3181/0711-MR-311,?	The importance of the omega-6/omega-3 fatty acid ratio in cardiovascular disease and other chronic diseases
Bougnoux P, 2009, BRIT J CANCER, V101, P1978, DOI 10.1038/sj.bjc.6605441,	Alpha-linolenic acid intake and mammary cancer risk: a case-control study in France
Cockbain AJ, 2012, GUT, V61, P135, DOI 10.1136/gut.2010.233718,	Omega-3 polyunsaturated fatty acids for the treatment and prevention of colorectal cancer
Gerber M, 2012, BRIT J NUTR, V107, PS228, DOI 10.1017/S0007114512001614,?	Omega-3 fatty acids and cancers: a systematic update review of epidemiological studies
Oh DY, 2010, CELL, V142, P687, DOI 10.1016/j.cell.2010.07.041,	GPR120 is an omega-3 fatty acid receptor mediating potent anti-inflammatory and insulin-sensitizing effects
Zheng JS, 2013, BMJ-BRIT MED J, V346, P0, DOI 10.1136/bmj.f3706,?	Intake of fish and marine n-3 polyunsaturated fatty acids and risk of breast cancer: meta-analysis of data from 21 independent prospective cohort studies
Serhan CN, 2014, NATURE, V510, P92, DOI 10.1038/nature13479,	Pro-resolving lipid mediators are leads for resolution physiology
Calder PC, 2015, BBA-MOL CELL BIOL L, V1851, P469, DOI 10.1016/j.bbalip.2014.08.010,	Marine omega-3 fatty acids and inflammatory processes: Effects, mechanisms and clinical relevance
Fabian CJ, 2015, BREAST CANCER RES, V17, P0, DOI 10.1186/s13058-015-0571-6,	Omega-3 fatty acids for breast cancer prevention and survivorship
DEliseo D, 2016, J CLIN MED, V5, P0, DOI 10.3390/jcm5020015,	Omega-3 Fatty Acids and Cancer Cell Cytotoxicity: Implications for Multi-Targeted Cancer Therapy
Arends J, 2017, CLIN NUTR, V36, P11, DOI 10.1016/j.clnu.2016.07.015,	ESPEN guidelines on nutrition in cancer patients
Simopoulos AP, 2016, NUTRIENTS, V8, P0, DOI 10.3390/nu8030128,	An Increase in the Omega-6/Omega-3 Fatty Acid Ratio Increases the Risk for Obesity
Manson JE, 2019, NEW ENGL J MED, V380, P23, DOI 10.1056/NEJMoa1811403,?	Marine n-3 Fatty Acids and Prevention of Cardiovascular Disease and Cancer
Calder PC, 2017, BIOCHEM SOC T, V45, P1105, DOI 10.1042/BST20160474,	Omega-3 fatty acids and inflammatory processes: from molecules to man
Freitas RDS, 2019, NUTRIENTS, V11, P0, DOI 10.3390/nu11050945,?	Protective Effects of Omega-3 Fatty Acids in Cancer-Related Complications
Sung H, 2021, CA-CANCER J CLIN, V71, P209, DOI 10.3322/caac.21660,	Global Cancer Statistics 2020: GLOBOCAN Estimates of Incidence and Mortality Worldwide for 36 Cancers in 185 Countries
