# Supplementary material for: Bibliometric and visual analysis of omega-3 polyunsaturated fatty acids in cancer research (2000–2025)
Source: Front Nutr. 2026 Jul 8;13:1818038. doi: 10.3389/fnut.2026.1818038 (PMC13388407; doi:10.3389/fnut.2026.1818038)
Supplement: Supplementary file 3 [file Table_3.xlsx]

## Sheet: Annex 3
label	cluster	Occurrences
colorectal cancer	1	286
expression	1	283
apoptosis	1	268
growth	1	221
colon cancer	1	206
cells	1	157
arachidonic acid	1	134
in-vitro	1	131
gene-expression	1	124
metabolism	1	122
nf-kappa-b	1	113
inhibition	1	112
activation	1	110
proliferation	1	99
lipid peroxidation	1	97
mechanisms	1	85
modulation	1	63
tumor-growth	1	62
carcinogenesis	1	61
cell-proliferation	1	57
metastasis	1	56
dietary fish-oil	1	53
mice	1	53
rats	1	51
chemoprevention	1	50
cyclooxygenase-2	1	48
ppar-gamma	1	47
liver	1	44
in-vivo	1	43
nude-mice	1	42
differentiation	1	41
receptor	1	41
angiogenesis	1	39
down-regulation	1	39
progression	1	38
transgenic mice	1	37
breast	1	35
eicosanoids	1	35
linolenic acid	1	35
pathway	1	34
prostaglandin e-2	1	33
nonsteroidal antiinflammatory drugs	1	32
lipid mediators	1	31
nitric-oxide synthase	1	30
inflammatory-bowel-disease	1	29
lipid rafts	1	29
proliferator-activated receptors	1	29
aberrant crypt foci	1	28
activated-receptor-gamma	1	28
autophagy	1	28
cancer cells	1	28
tumorigenesis	1	28
breast cancer	2	382
risk	2	336
cardiovascular disease	2	195
alpha-linolenic acid	2	191
diet	2	183
prevention	2	161
fish	2	145
prostate cancer	2	137
adipose-tissue	2	133
metaanalysis	2	132
coronary-heart-disease	2	106
consumption	2	105
fish consumption	2	99
dietary-fat	2	96
health	2	93
association	2	82
mortality	2	75
plasma	2	75
women	2	70
vitamin d	2	68
biomarkers	2	63
men	2	62
epidemiology	2	59
dietary-intake	2	58
mediterranean diet	2	58
food frequency questionnaire	2	55
linoleic-acid	2	53
lipids	2	50
omega-6	2	48
risk-factors	2	47
oil	2	45
myocardial-infarction	2	44
cholesterol	2	43
phospholipids	2	43
conjugated linoleic-acid	2	39
postmenopausal women	2	37
cohort	2	36
meat	2	35
fatty-acid-composition	2	34
olive oil	2	34
tissue	2	30
blood	2	28
cancer risk	2	28
ratio	2	28
supplementation	3	206
double-blind	3	166
nutrition	3	150
cancer cachexia	3	110
chemotherapy	3	106
pancreatic cancer	3	88
weight-loss	3	76
immunonutrition	3	72
lung cancer	3	65
protein	3	62
survival	3	57
therapy	3	54
surgery	3	52
gamma-linolenic acid	3	51
enteral nutrition	3	49
impact	3	47
quality-of-life	3	44
trial	3	44
vitamin-e	3	42
arginine	3	39
skeletal-muscle	3	37
antioxidants	3	34
physical-activity	3	33
cell lung-cancer	3	32
glutamine	3	32
parenteral-nutrition	3	32
gastric cancer	3	31
randomized controlled-trial	3	31
malnutrition	3	29
efficacy	3	28
inflammation	4	465
oxidative stress	4	205
obesity	4	130
disease	4	125
tumor-necrosis-factor	4	92
insulin-resistance	4	90
cytokines	4	89
c-reactive protein	4	74
fish-oil supplementation	4	73
tnf-alpha	4	59
necrosis-factor-alpha	4	56
metabolic syndrome	4	50
dietary supplementation	4	39
rheumatoid-arthritis	4	37
atherosclerosis	4	36
interleukin-6	4	35
resistance	4	35
markers	4	33
model	4	32
blood-pressure	4	31
brain	4	31
depression	4	31
flaxseed	4	31
cytokine production	4	29
kappa-b	4	28
nitric-oxide	4	28
