# Supplementary material for: Bibliometric and visual analysis of omega-3 polyunsaturated fatty acids in cancer research (2000–2025)
Source: Front Nutr. 2026 Jul 8;13:1818038. doi: 10.3389/fnut.2026.1818038 (PMC13388407; doi:10.3389/fnut.2026.1818038)
Supplement: Supplementary file 4 [file Table_4.xlsx]

## Sheet: Sheet1
Term	Frequency	Year (Q1)	Year (Median)	Year (Q3)
leukocytes	5	2000	2000	2002
factor expression	5	2000	2001	2002
plasma-lipoproteins	5	2001	2001	2020
eicosanoid synthesis	7	2000	2002	2009
diabetes mellitus	6	2002	2002	2016
athymic nude-mice	5	2001	2002	2004
f344 rats	6	2002	2003	2007
serum lipids	5	2000	2003	2012
colon carcinogenesis	10	2002	2004	2011
growth-factor-beta	8	2002	2004	2010
(n-3) fatty acids	7	2002	2004	2004
protein-kinase-c	23	2003	2005	2008
induced colon carcinogenesis	19	2001	2005	2010
menhaden oil	17	2002	2005	2009
acute-phase response	24	2004	2006	2014
interleukin-1	12	2003	2006	2008
ppar gamma	10	2005	2006	2015
nude-mice	42	2005	2007	2012
cytokine production	29	2004	2007	2012
messenger-rna	19	2002	2007	2016
tumor-necrosis-factor	92	2004	2008	2012
carcinogenesis	61	2003	2008	2016
factor-alpha	23	2006	2008	2015
dietary-fat	96	2004	2009	2013
arginine	39	2005	2009	2020
dietary supplementation	39	2004	2009	2019
lipid-peroxidation	74	2005	2010	2016
modulation	63	2005	2010	2018
dietary fish-oil	53	2004	2010	2014
n-3 fatty acids	85	2007	2011	2018
cell-proliferation	57	2005	2011	2016
gamma-linolenic acid	51	2006	2011	2018
colon-cancer	128	2009	2012	2018
necrosis-factor-alpha	56	2009	2012	2017
pancreatic-cancer	55	2008	2012	2018
n-3	190	2009	2013	2017
fish oil	157	2009	2013	2017
adipose-tissue	133	2007	2013	2018
eicosapentaenoic acid	507	2009	2014	2019
fish-oil	427	2008	2014	2019
apoptosis	268	2009	2014	2018
polyunsaturated fatty-acids	716	2010	2015	2019
docosahexaenoic acid	649	2009	2015	2019
expression	283	2009	2015	2019
cancer	355	2010	2016	2020
omega-3-fatty-acids	355	2013	2016	2021
risk	336	2011	2016	2020
inflammation	465	2013	2017	2021
omega-3 fatty acids	314	2012	2017	2021
supplementation	206	2012	2017	2021
omega-3	193	2013	2018	2022
double-blind	166	2012	2018	2022
nutrition	150	2010	2018	2021
chemotherapy	106	2016	2019	2023
surgery	52	2014	2019	2023
quality-of-life	44	2015	2019	2022
impact	47	2016	2020	2023
meta-analysis	46	2016	2020	2023
gastric cancer	31	2016	2020	2023
lung cancer	33	2017	2021	2023
malnutrition	29	2014	2021	2024
resolution	24	2016	2021	2023
outcomes	27	2018	2022	2023
oxidative stability	19	2018	2022	2023
nutraceuticals	17	2021	2022	2023
health benefits	15	2021	2023	2024
anxiety	11	2020	2023	2023
phenolic-compounds	9	2023	2023	2023
postoperative complications	12	2019	2024	2025
bioactive compounds	10	2021	2024	2025
delivery	9	2018	2024	2024
